# Supplementary material for: Palladium-Functionalized Polysiloxane Drop-Casted on Carbon Paper as a Heterogeneous Catalyst for the Suzuki–Miyaura Reaction
Source: Polymers (Basel). 2024 Oct 6;16(19):2826. doi: 10.3390/polym16192826 (PMC11478592; doi:10.3390/polym16192826)
Supplement: Supplementary file 1 [file polymers-16-02826-s001.zip]

Archive with 1 entries (1 files):
- polymers-3211097-supplementary.pdf
